# Supplementary material for: Learning and generalizing non-adjacent dependencies in 18-month-olds: A mechanism for language acquisition?
Source: PLoS One. 2018 Oct 11;13(10):e0204481. doi: 10.1371/journal.pone.0204481 (PMC6181290; doi:10.1371/journal.pone.0204481)
Supplement: S1 File — Looking times per infant per trial, along with participant information—gender, CDI scores, Total Looking Time at Familiarization for Experiments 1–2, and the inter-rater reliability for a random subsample of each experimental group. (XLSX) [file pone.0204481.s003.xlsx]

## Sheet: Experiment1
baby_id	Gender (0=male)	Full Term	Grammar (G1/G2)	Trial Number	Side	Consistent	First_Trial (1=Consistent)	Looking Times (ms)	valid (0= less than 2s LT)	ln_LT (dependent variable)	LTatFamiliarization	NCDI_comprehension_rawscore	NCDI_production_rawscore	NCDI_comprehension_percentile	NCDI_production_percentile
2	0	1	2	1	right	1	1	24720	1	10.12	80594	251	151	70	95
2	0	1	2	2	right	0	1	13027	1	9.47	80594	251	151	70	95	Note 1: where not available (parents didn't fill in the CDI) CDI data is left blank
2	0	1	2	3	left	1	1	1760	0	7.47	80594	251	151	70	95
2	0	1	2	4	right	0	1	14028	1	9.55	80594	251	151	70	95	Note 2: infants no. 34 and 40 were mild preterm (36-37 weeks gestation period)
2	0	1	2	6	left	0	1	7600	1	8.94	80594	251	151	70	95
2	0	1	2	7	right	1	1	5681	1	8.64	80594	251	151	70	95	Note 3: non-valid trials and preterm infants are excluded from analyses
2	0	1	2	8	left	0	1	22760	1	10.03	80594	251	151	70	95
3	1	1	1	1	left	1	1	23840	1	10.08	56354
3	1	1	1	2	right	1	1	5720	1	8.65	56354
3	1	1	1	3	right	0	1	1440	0	7.27	56354
3	1	1	1	4	left	0	1	3600	1	8.19	56354
3	1	1	1	5	right	1	1	2080	1	7.64	56354
3	1	1	1	6	left	1	1	24480	1	10.11	56354
3	1	1	1	7	right	0	1	1720	0	7.45	56354
3	1	1	1	8	right	0	1	4240	1	8.35	56354
4	0	1	2	1	right	1	1	5282	1	8.57	63890	249	78	70	75
4	0	1	2	2	left	1	1	18250	1	9.81	63890	249	78	70	75
4	0	1	2	3	right	0	1	28560	1	10.26	63890	249	78	70	75
4	0	1	2	4	left	0	1	3400	1	8.13	63890	249	78	70	75
4	0	1	2	5	left	1	1	20970	1	9.95	63890	249	78	70	75
4	0	1	2	6	right	0	1	18774	1	9.84	63890	249	78	70	75
4	0	1	2	7	right	1	1	4320	1	8.37	63890	249	78	70	75
4	0	1	2	8	left	0	1	3800	1	8.24	63890	249	78	70	75
6	0	1	1	1	right	1	1	8080	1	9	46942	297	83	80	80
6	0	1	1	2	left	1	1	4160	1	8.33	46942	297	83	80	80
6	0	1	1	3	left	0	1	3440	1	8.14	46942	297	83	80	80
6	0	1	1	4	right	1	1	6483	1	8.78	46942	297	83	80	80
6	0	1	1	5	right	0	1	8120	1	9	46942	297	83	80	80
6	0	1	1	6	left	0	1	6000	1	8.7	46942	297	83	80	80
6	0	1	1	7	right	1	1	3280	1	8.1	46942	297	83	80	80
6	0	1	1	8	right	0	1	3200	1	8.07	46942	297	83	80	80
8	0	1	1	1	left	1	1	8960	1	9.1		309	190	85	95
8	0	1	1	2	right	0	1	4280	1	8.36		309	190	85	95
8	0	1	1	3	right	1	1	5560	1	8.62		309	190	85	95
8	0	1	1	4	left	1	1	20920	1	9.95		309	190	85	95
8	0	1	1	5	right	0	1	6320	1	8.75		309	190	85	95
8	0	1	1	6	left	0	1	4160	1	8.33		309	190	85	95
8	0	1	1	7	right	1	1	13744	1	9.53		309	190	85	95
8	0	1	1	8	left	0	1	5200	1	8.56		309	190	85	95
9	1	1	1	1	left	1	1	5440	1	8.6	60302	209	55	50	50
9	1	1	1	2	right	0	1	28240	1	10.25	60302	209	55	50	50
9	1	1	1	3	left	1	1	1320	0	7.19	60302	209	55	50	50
9	1	1	1	4	left	0	1	39920	1	10.59	60302	209	55	50	50
9	1	1	1	5	right	0	1	38800	1	10.57	60302	209	55	50	50
9	1	1	1	6	right	1	1	2479	1	7.82	60302	209	55	50	50
9	1	1	1	7	left	1	1	39724	1	10.59	60302	209	55	50	50
11	1	1	1	1	left	1	1	10880	1	9.29	61857
11	1	1	1	2	right	0	1	20200	1	9.91	61857
11	1	1	1	3	right	1	1	31022	1	10.34	61857
11	1	1	1	4	left	0	1	3200	1	8.07	61857
11	1	1	1	5	right	0	1	39680	1	10.59	61857
11	1	1	1	6	right	1	1	3640	1	8.2	61857
11	1	1	1	7	left	0	1	1860	0	7.53	61857
11	1	1	1	8	right	1	1	2880	1	7.97	61857
12	1	1	2	1	right	1	1	1840	0	7.52	57311	88	22	10	25
12	1	1	2	2	left	0	1	1360	0	7.22	57311	88	22	10	25
12	1	1	2	3	left	0	1	24720	1	10.12	57311	88	22	10	25
12	1	1	2	4	right	1	1	3824	1	8.25	57311	88	22	10	25
12	1	1	2	5	right	1	1	3800	1	8.24	57311	88	22	10	25
12	1	1	2	6	left	0	1	1200	0	7.09	57311	88	22	10	25
12	1	1	2	7	left	0	1	21189	1	9.96	57311	88	22	10	25
12	1	1	2	8	right	1	1	3760	1	8.23	57311	88	22	10	25
13	1	1	1	1	left	1	1	17880	1	9.79	44331	272	91	75	70
13	1	1	1	2	right	0	1	3211	1	8.07	44331	272	91	75	70
13	1	1	1	3	left	1	1	2480	1	7.82	44331	272	91	75	70
13	1	1	1	4	right	0	1	10000	1	9.21	44331	272	91	75	70
13	1	1	1	5	right	1	1	3960	1	8.28	44331	272	91	75	70
13	1	1	1	6	left	0	1	6160	1	8.73	44331	272	91	75	70
13	1	1	1	7	right	1	1	29040	1	10.28	44331	272	91	75	70
13	1	1	1	8	right	0	1	320	0	5.77	44331	272	91	75	70
14	1	1	2	1	right	1	1	25920	1	10.16	42120	29	0	1	1
14	1	1	2	2	left	0	1	33241	1	10.41	42120	29	0	1	1
14	1	1	2	3	left	1	1	4880	1	8.49	42120	29	0	1	1
14	1	1	2	4	right	0	1	7640	1	8.94	42120	29	0	1	1
14	1	1	2	5	left	0	1	8760	1	9.08	42120	29	0	1	1
14	1	1	2	6	right	1	1	27920	1	10.24	42120	29	0	1	1
14	1	1	2	7	right	0	1	4160	1	8.33	42120	29	0	1	1
14	1	1	2	8	left	1	1	4560	1	8.43	42120	29	0	1	1
17	1	1	1	1	right	1	1	3490	1	8.16	74720	333	111	85	80
17	1	1	1	2	left	0	1	33480	1	10.42	74720	333	111	85	80
17	1	1	1	3	right	0	1	600	0	6.4	74720	333	111	85	80
17	1	1	1	4	left	1	1	480	0	6.17	74720	333	111	85	80
17	1	1	1	5	right	1	1	4280	1	8.36	74720	333	111	85	80
17	1	1	1	6	right	1	1	0	0		74720	333	111	85	80
17	1	1	1	7	left	0	1	120	0	4.79	74720	333	111	85	80
17	1	1	1	8	left	0	1	15160	1	9.63	74720	333	111	85	80
18	0	1	2	1	right	1	1	4160	1	8.33	55160	315	140	85	90
18	0	1	2	2	left	0	1	120	0	4.79	55160	315	140	85	90
18	0	1	2	3	right	1	1	27880	1	10.24	55160	315	140	85	90
18	0	1	2	4	right	0	1	3920	1	8.27	55160	315	140	85	90
18	0	1	2	5	left	0	1	9480	1	9.16	55160	315	140	85	90
18	0	1	2	6	right	1	1	4760	1	8.47	55160	315	140	85	90
18	0	1	2	7	right	1	1	400	0	5.99	55160	315	140	85	90
18	0	1	2	8	left	0	1	160	0	5.08	55160	315	140	85	90
19	1	1	2	1	left	1	1	2680	1	7.89	59120	440	27	95	30
19	1	1	2	2	right	0	1	3640	1	8.2	59120	440	27	95	30
19	1	1	2	3	left	1	1	4320	1	8.37	59120	440	27	95	30
19	1	1	2	4	right	0	1	9200	1	9.13	59120	440	27	95	30
19	1	1	2	5	left	0	1	7680	1	8.95	59120	440	27	95	30
19	1	1	2	6	right	1	1	2320	1	7.75	59120	440	27	95	30
19	1	1	2	7	left	1	1	39880	1	10.59	59120	440	27	95	30
19	1	1	2	8	right	0	1	4796	1	8.48	59120	440	27	95	30
20	1	1	1	1	right	1	1	1280	0	7.15	55669	420	259	95	95
20	1	1	1	2	left	1	1	4400	1	8.39	55669	420	259	95	95
20	1	1	1	3	right	0	1	400	0	5.99	55669	420	259	95	95
20	1	1	1	4	left	1	1	7400	1	8.91	55669	420	259	95	95
20	1	1	1	5	right	0	1	13520	1	9.51	55669	420	259	95	95
20	1	1	1	6	left	1	1	13320	1	9.5	55669	420	259	95	95
20	1	1	1	7	right	0	1	8840	1	9.09	55669	420	259	95	95
20	1	1	1	8	right	0	1	5960	1	8.69	55669	420	259	95	95
21	0	1	1	1	left	1	1	10880	1	9.29	45000	272	90	75	80
21	0	1	1	2	left	0	1	31760	1	10.37	45000	272	90	75	80
21	0	1	1	3	right	1	1	11520	1	9.35	45000	272	90	75	80
21	0	1	1	4	left	0	1	4480	1	8.41	45000	272	90	75	80
21	0	1	1	5	left	1	1	9360	1	9.14	45000	272	90	75	80
21	0	1	1	6	right	1	1	14797	1	9.6	45000	272	90	75	80
21	0	1	1	8	left	0	1	3040	1	8.02	45000	272	90	75	80
22	1	1	2	1	left	1	1	2240	1	7.71	52413	301	41	80	40
22	1	1	2	2	right	0	1	1920	0	7.56	52413	301	41	80	40
22	1	1	2	4	left	1	1	7680	1	8.95	52413	301	41	80	40
22	1	1	2	5	right	0	1	2720	1	7.91	52413	301	41	80	40
22	1	1	2	6	right	1	1	4720	1	8.46	52413	301	41	80	40
22	1	1	2	7	left	0	1	23025	1	10.04	52413	301	41	80	40
22	1	1	2	8	left	1	1	3360	1	8.12	52413	301	41	80	40
26	1	1	2	1	right	1	1	26760	1	10.19	65821	204	57	50	55
26	1	1	2	2	left	0	1	8720	1	9.07	65821	204	57	50	55
26	1	1	2	3	left	1	1	16960	1	9.74	65821	204	57	50	55
26	1	1	2	4	right	0	1	3720	1	8.22	65821	204	57	50	55
26	1	1	2	5	right	0	1	2920	1	7.98	65821	204	57	50	55
26	1	1	2	6	left	1	1	6240	1	8.74	65821	204	57	50	55
26	1	1	2	7	left	1	1	13520	1	9.51	65821	204	57	50	55
26	1	1	2	8	right	0	1	9560	1	9.17	65821	204	57	50	55
29	0	1	1	1	left	1	1	4023	1	8.3	47917	36	1	1	3
29	0	1	1	2	right	0	1	11320	1	9.33	47917	36	1	1	3
29	0	1	1	3	left	1	1	10952	1	9.3	47917	36	1	1	3
29	0	1	1	4	right	0	1	3640	1	8.2	47917	36	1	1	3
29	0	1	1	5	left	0	1	26480	1	10.18	47917	36	1	1	3
29	0	1	1	6	left	1	1	640	0	6.46	47917	36	1	1	3
29	0	1	1	7	right	1	1	4440	1	8.4	47917	36	1	1	3
29	0	1	1	8	right	0	1	720	0	6.58	47917	36	1	1	3
30	0	1	1	1	left	0	0	11080	1	9.31	85311	325	169	85	95
30	0	1	1	2	right	1	0	12560	1	9.44	85311	325	169	85	95
30	0	1	1	3	right	0	0	8520	1	9.05	85311	325	169	85	95
30	0	1	1	4	left	0	0	4958	1	8.51	85311	325	169	85	95
30	0	1	1	5	right	1	0	15599	1	9.65	85311	325	169	85	95
30	0	1	1	6	left	1	0	2320	1	7.75	85311	325	169	85	95
30	0	1	1	7	left	0	0	10720	1	9.28	85311	325	169	85	95
30	0	1	1	8	right	1	0	4640	1	8.44	85311	325	169	85	95
31	0	1	2	1	right	0	0	21920	1	10	82514	221	16	60	35
31	0	1	2	2	right	0	0	9360	1	9.14	82514	221	16	60	35
31	0	1	2	3	left	1	0	2240	1	7.71	82514	221	16	60	35
31	0	1	2	4	left	1	0	6120	1	8.72	82514	221	16	60	35
31	0	1	2	5	right	1	0	3680	1	8.21	82514	221	16	60	35
31	0	1	2	6	left	1	0	3160	1	8.06	82514	221	16	60	35
31	0	1	2	7	right	0	0	1880	0	7.54	82514	221	16	60	35
31	0	1	2	8	right	0	0	1960	0	7.58	82514	221	16	60	35
32	0	1	1	1	left	0	0	6059	1	8.71	31141	178	13	50	35
32	0	1	1	2	right	1	0	1680	0	7.43	31141	178	13	50	35
32	0	1	1	3	right	1	0	3320	1	8.11	31141	178	13	50	35
32	0	1	1	4	left	0	0	5200	1	8.56	31141	178	13	50	35
32	0	1	1	5	right	1	0	2040	1	7.62	31141	178	13	50	35
32	0	1	1	6	right	0	0	1320	0	7.19	31141	178	13	50	35
32	0	1	1	7	left	1	0	10918	1	9.3	31141	178	13	50	35
32	0	1	1	8	left	0	0	2040	1	7.62	31141	178	13	50	35
33	1	1	1	1	left	0	0	6440	1	8.77	87384	162	41	30	40
33	1	1	1	2	right	0	0	5251	1	8.57	87384	162	41	30	40
33	1	1	1	3	left	1	0	9440	1	9.15	87384	162	41	30	40
33	1	1	1	4	left	1	0	21240	1	9.96	87384	162	41	30	40
33	1	1	1	5	right	0	0	4240	1	8.35	87384	162	41	30	40
33	1	1	1	6	left	0	0	2400	1	7.78	87384	162	41	30	40
33	1	1	1	7	left	1	0	4200	1	8.34	87384	162	41	30	40
33	1	1	1	8	right	1	0	2912	1	7.98	87384	162	41	30	40
34	1	0	1	1	left	0	0	2320	1	7.75	56640	368	79	90	65
34	1	0	1	2	left	1	0	5040	1	8.53	56640	368	79	90	65
34	1	0	1	3	right	1	0	6560	1	8.79	56640	368	79	90	65
34	1	0	1	4	right	0	0	1680	0	7.43	56640	368	79	90	65
34	1	0	1	5	left	0	0	7720	1	8.95	56640	368	79	90	65
34	1	0	1	6	left	1	0	7080	1	8.87	56640	368	79	90	65
34	1	0	1	7	right	1	0	5080	1	8.53	56640	368	79	90	65
35	0	1	2	1	right	0	0	7760	1	8.96	53309
35	0	1	2	2	left	0	0	2760	1	7.92	53309
35	0	1	2	3	right	1	0	6680	1	8.81	53309
35	0	1	2	4	right	1	0	18160	1	9.81	53309
35	0	1	2	5	left	0	0	8240	1	9.02	53309
35	0	1	2	6	right	0	0	14240	1	9.56	53309
35	0	1	2	7	left	1	0	8040	1	8.99	53309
35	0	1	2	8	right	1	0	7680	1	8.95	53309
36	1	1	2	1	left	0	0	16640	1	9.72	88285	358	130	90	80
36	1	1	2	2	right	0	0	2520	1	7.83	88285	358	130	90	80
36	1	1	2	3	right	1	0	1080	0	6.98	88285	358	130	90	80
36	1	1	2	4	left	0	0	38200	1	10.55	88285	358	130	90	80
36	1	1	2	5	right	1	0	19280	1	9.87	88285	358	130	90	80
36	1	1	2	6	left	1	0	3920	1	8.27	88285	358	130	90	80
36	1	1	2	7	right	0	0	20360	1	9.92	88285	358	130	90	80
36	1	1	2	8	left	1	0	2360	1	7.77	88285	358	130	90	80
37	0	1	2	1	right	0	0	8314	1	9.03	76304	187	25	65	55
37	0	1	2	2	right	1	0	4560	1	8.43	76304	187	25	65	55
37	0	1	2	3	left	1	0	4600	1	8.43	76304	187	25	65	55
37	0	1	2	4	left	0	0	1720	0	7.45	76304	187	25	65	55
37	0	1	2	5	right	0	0	22360	1	10.02	76304	187	25	65	55
37	0	1	2	6	left	1	0	2240	1	7.71	76304	187	25	65	55
37	0	1	2	7	right	1	0	3478	1	8.15	76304	187	25	65	55
37	0	1	2	8	right	0	0	5840	1	8.67	76304	187	25	65	55
38	0	1	1	1	right	0	0	8200	1	9.01	75812	176	20	60	45
38	0	1	1	2	left	1	0	27520	1	10.22	75812	176	20	60	45
38	0	1	1	3	right	0	0	3480	1	8.15	75812	176	20	60	45
38	0	1	1	4	left	0	0	1560	0	7.35	75812	176	20	60	45
38	0	1	1	5	right	1	0	600	0	6.4	75812	176	20	60	45
38	0	1	1	6	right	1	0	26640	1	10.19	75812	176	20	60	45
38	0	1	1	7	left	0	0	7760	1	8.96	75812	176	20	60	45
38	0	1	1	8	left	1	0	18640	1	9.83	75812	176	20	60	45
39	0	1	2	1	left	0	0	4872	1	8.49	67320	275	33	75	55
39	0	1	2	2	right	1	0	26280	1	10.18	67320	275	33	75	55
39	0	1	2	3	left	0	0	22240	1	10.01	67320	275	33	75	55
39	0	1	2	4	left	1	0	2400	1	7.78	67320	275	33	75	55
39	0	1	2	5	right	1	0	7240	1	8.89	67320	275	33	75	55
39	0	1	2	6	left	1	0	18760	1	9.84	67320	275	33	75	55
39	0	1	2	7	right	0	0	2160	1	7.68	67320	275	33	75	55
39	0	1	2	8	right	0	0	440	0	6.09	67320	275	33	75	55
40	0	0	2	1	right	0	0	7440	1	8.91	79520	343	73	80	60
40	0	0	2	2	right	0	0	1880	0	7.54	79520	343	73	80	60
40	0	0	2	3	left	1	0	6800	1	8.82	79520	343	73	80	60
40	0	0	2	4	right	0	0	3400	1	8.13	79520	343	73	80	60
40	0	0	2	5	left	1	0	2520	1	7.83	79520	343	73	80	60
40	0	0	2	6	right	1	0	2400	1	7.78	79520	343	73	80	60
40	0	0	2	7	right	0	0	11520	1	9.35	79520	343	73	80	60
40	0	0	2	8	left	1	0	480	0	6.17	79520	343	73	80	60
41	0	1	1	1	right	0	0	33946	1	10.43	47181	220	28	60	50
41	0	1	1	2	right	1	0	5120	1	8.54	47181	220	28	60	50
41	0	1	1	3	left	1	0	6240	1	8.74	47181	220	28	60	50
41	0	1	1	4	left	1	0	5720	1	8.65	47181	220	28	60	50
41	0	1	1	5	right	0	0	2560	1	7.85	47181	220	28	60	50
41	0	1	1	6	right	0	0	8120	1	9	47181	220	28	60	50
41	0	1	1	7	left	1	0	28000	1	10.24	47181	220	28	60	50
41	0	1	1	8	right	0	0	5000	1	8.52	47181	220	28	60	50
42	1	1	1	1	left	0	0	3560	1	8.18	69610	364	125	95	95
42	1	1	1	2	right	0	0	8560	1	9.05	69610	364	125	95	95
42	1	1	1	3	right	1	0	2760	1	7.92	69610	364	125	95	95
42	1	1	1	4	left	1	0	12120	1	9.4	69610	364	125	95	95
42	1	1	1	5	right	1	0	5760	1	8.66	69610	364	125	95	95
42	1	1	1	6	left	1	0	7309	1	8.9	69610	364	125	95	95
42	1	1	1	7	left	0	0	2917	1	7.98	69610	364	125	95	95

## Sheet: Experiment2
baby_id	Full Term	first_trial_consistent	trial_number	consistent	side	Looking Times (ms)	valid_consistent_trial	valid_inconsistent_trial	ln_LT (dependent variable)	gender (0=male)	language (L1/L2)	NCDI_comprehension_rawscore	NCDI_production_rawscore	NCDI_comprehension_percentile	NCDI_production_percentile	LTatFamiliarization	Consistent_with_First_Trial
1	1	1	1	1	right	7720	1		8.95	0	2	999	999	999	999	38400	1
1	1	1	2	1	left	6560	1		8.79	0	2	999	999	999	999	38400	1		Note 1: where not available (parents didn't fill in the CDI) CDI data is coded 999
1	1	1	3	0	right	3960		1	8.28	0	2	999	999	999	999	38400	0
1	1	1	5	0	left	10360		1	9.25	0	2	999	999	999	999	38400	0		Note 2: infant no. 2 was mild preterm
1	1	1	6	0	right	4600		1	8.43	0	2	999	999	999	999	38400	0
1	1	1	7	1	right	9240	1		9.13	0	2	999	999	999	999	38400	1		Note 3: non-valid trials and preterm infants are excluded from analyses
1	1	1	8	0	left	3280		1	8.1	0	2	999	999	999	999	38400	0
2	0	1	1	1	right	9880	1		9.2	0	1	999	999	999	999	41089	1
2	0	1	2	1	right	3883	1		8.26	0	1	999	999	999	999	41089	1
2	0	1	3	1	left	9240	1		9.13	0	1	999	999	999	999	41089	1
2	0	1	4	0	right	13960		1	9.54	0	1	999	999	999	999	41089	0
2	0	1	5	0	left	4520		1	8.42	0	1	999	999	999	999	41089	0
2	0	1	6	1	left	3601	1		8.19	0	1	999	999	999	999	41089	1
2	0	1	7	0	right	10019		1	9.21	0	1	999	999	999	999	41089	0
2	0	1	8	0	left	2000		1	7.6	0	1	999	999	999	999	41089	0
4	1	1	1	1	right	2920	1		7.98	1	1	999	999	999	999	49243	1
4	1	1	2	0	left	615		0	6.42	1	1	999	999	999	999	49243	0
4	1	1	3	1	left	840	0		6.73	1	1	999	999	999	999	49243	1
4	1	1	4	0	right	1000		0	6.91	1	1	999	999	999	999	49243	0
4	1	1	5	0	right	5640		1	8.64	1	1	999	999	999	999	49243	0
4	1	1	6	1	left	16840	1		9.73	1	1	999	999	999	999	49243	1
4	1	1	7	1	right	800	0		6.68	1	1	999	999	999	999	49243	1
4	1	1	8	0	left	17960		1	9.8	1	1	999	999	999	999	49243	0
5	1	1	1	1	left	19156	1		9.86	0	1	150	10	40	30	57520	1
5	1	1	2	1	right	5600	1		8.63	0	1	150	10	40	30	57520	1
5	1	1	3	0	right	1600		0	7.38	0	1	150	10	40	30	57520	0
5	1	1	4	0	left	7080		1	8.87	0	1	150	10	40	30	57520	0
5	1	1	5	1	right	19204	1		9.86	0	1	150	10	40	30	57520	1
5	1	1	6	0	right	16605		1	9.72	0	1	150	10	40	30	57520	0
5	1	1	7	1	left	15080	1		9.62	0	1	150	10	40	30	57520	1
5	1	1	8	0	left	1600		0	7.38	0	1	150	10	40	30	57520	0
6	1	1	1	1	right	10041	1		9.21	0	2	318	17	90	40	50775	1
6	1	1	2	0	right	30160		1	10.31	0	2	318	17	90	40	50775	0
6	1	1	3	0	left	3840		1	8.25	0	2	318	17	90	40	50775	0
6	1	1	4	1	right	7640	1		8.94	0	2	318	17	90	40	50775	1
6	1	1	5	0	right	30160		1	10.31	0	2	318	17	90	40	50775	0
6	1	1	6	1	left	8800	1		9.08	0	2	318	17	90	40	50775	1
6	1	1	7	0	right	3880		1	8.26	0	2	318	17	90	40	50775	0
6	1	1	8	1	right	7360	1		8.9	0	2	318	17	90	40	50775	1
7	1	1	1	1	right	11880	1		9.38	0	2	119	16	25	35	29160	1
7	1	1	2	0	left	5080		1	8.53	0	2	119	16	25	35	29160	0
7	1	1	3	0	right	5120		1	8.54	0	2	119	16	25	35	29160	0
7	1	1	4	1	right	5880	1		8.68	0	2	119	16	25	35	29160	1
7	1	1	5	1	left	7000	1		8.85	0	2	119	16	25	35	29160	1
7	1	1	6	0	left	1680		0	7.43	0	2	119	16	25	35	29160	0
7	1	1	7	1	right	3080	1		8.03	0	2	119	16	25	35	29160	1
7	1	1	8	0	right	840		0	6.73	0	2	119	16	25	35	29160	0
8	1	1	1	1	left	29040	1		10.28	1	1	293	80	80	65	81080	1
8	1	1	2	1	right	30210	1		10.32	1	1	293	80	80	65	81080	1
8	1	1	3	0	left	28240		1	10.25	1	1	293	80	80	65	81080	0
8	1	1	4	1	left	22120	1		10	1	1	293	80	80	65	81080	1
8	1	1	5	0	right	30360		1	10.32	1	1	293	80	80	65	81080	0
8	1	1	6	1	right	25160	1		10.13	1	1	293	80	80	65	81080	1
8	1	1	7	0	left	3400		1	8.13	1	1	293	80	80	65	81080	0
9	1	1	1	1	right	15800	1		9.67	0	2	148	76	40	75	50936	1
9	1	1	2	0	right	1600		0	7.38	0	2	148	76	40	75	50936	0
9	1	1	3	0	left	3960		1	8.28	0	2	148	76	40	75	50936	0
9	1	1	4	1	left	7040	1		8.86	0	2	148	76	40	75	50936	1
9	1	1	5	0	right	6840		1	8.83	0	2	148	76	40	75	50936	0
9	1	1	6	0	left	3400		1	8.13	0	2	148	76	40	75	50936	0
9	1	1	7	1	left	2760	1		7.92	0	2	148	76	40	75	50936	1
10	1	1	1	1	right	16280	1		9.7	1	1	249	59	65	55	43320	1
10	1	1	2	1	left	25840	1		10.16	1	1	249	59	65	55	43320	1
10	1	1	3	1	left	28280	1		10.25	1	1	249	59	65	55	43320	1
10	1	1	4	0	right	11640		1	9.36	1	1	249	59	65	55	43320	0
10	1	1	5	0	right	2888		1	7.97	1	1	249	59	65	55	43320	0
10	1	1	6	1	left	920	0		6.82	1	1	249	59	65	55	43320	1
10	1	1	7	0	left	7080		1	8.87	1	1	249	59	65	55	43320	0
10	1	1	8	0	right	7080		1	8.87	1	1	249	59	65	55	43320	0
11	1	1	1	1	right	8360	1		9.03	1	2	72	32	10	55	27920	1
11	1	1	2	0	left	5800		1	8.67	1	2	72	32	10	55	27920	0
11	1	1	3	1	left	3940	1		8.28	1	2	72	32	10	55	27920	1
11	1	1	4	1	right	8749	1		9.08	1	2	72	32	10	55	27920	1
11	1	1	5	0	right	4320		1	8.37	1	2	72	32	10	55	27920	0
11	1	1	6	1	left	3720	1		8.22	1	2	72	32	10	55	27920	1
11	1	1	7	0	left	3600		1	8.19	1	2	72	32	10	55	27920	0
11	1	1	8	0	right	4360		1	8.38	1	2	72	32	10	55	27920	0
12	1	1	1	1	left	6000	1		8.7	1	1	130	52	20	50	49960	1
12	1	1	2	0	left	5400		1	8.59	1	1	130	52	20	50	49960	0
12	1	1	3	1	right	23680	1		10.07	1	1	130	52	20	50	49960	1
12	1	1	4	0	right	4000		1	8.29	1	1	130	52	20	50	49960	0
12	1	1	5	1	left	26743	1		10.19	1	1	130	52	20	50	49960	1
12	1	1	6	1	left	3960	1		8.28	1	1	130	52	20	50	49960	1
12	1	1	7	0	right	8320		1	9.03	1	1	130	52	20	50	49960	0
12	1	1	8	0	right	5640		1	8.64	1	1	130	52	20	50	49960	0
13	1	1	1	1	left	25360	1		10.14	0	2	999	999	999	999	37760	1
13	1	1	2	0	right	2160		1	7.68	0	2	999	999	999	999	37760	0
13	1	1	3	1	right	10000	1		9.21	0	2	999	999	999	999	37760	1
13	1	1	4	0	left	18600		1	9.83	0	2	999	999	999	999	37760	0
13	1	1	5	0	left	1320		0	7.19	0	2	999	999	999	999	37760	0
13	1	1	6	1	right	19000	1		9.85	0	2	999	999	999	999	37760	1
13	1	1	7	1	left	3680	1		8.21	0	2	999	999	999	999	37760	1
13	1	1	8	0	left	5600		1	8.63	0	2	999	999	999	999	37760	0
14	1	1	1	1	right	17840	1		9.79	0	1	274	43	75	65	93399	1
14	1	1	2	1	left	27000	1		10.2	0	1	274	43	75	65	93399	1
14	1	1	3	0	right	3200		1	8.07	0	1	274	43	75	65	93399	0
14	1	1	4	0	left	840		0	6.73	0	1	274	43	75	65	93399	0
14	1	1	5	1	right	4360	1		8.38	0	1	274	43	75	65	93399	1
14	1	1	6	0	right	8600		1	9.06	0	1	274	43	75	65	93399	0
14	1	1	7	1	left	15435	1		9.64	0	1	274	43	75	65	93399	1
14	1	1	8	0	left	2400		1	7.78	0	1	274	43	75	65	93399	0
15	1	1	1	1	left	12880	1		9.46	1	2	397	136	95	85	72087	1
15	1	1	2	0	right	19000		1	9.85	1	2	397	136	95	85	72087	0
15	1	1	3	0	right	2880		1	7.97	1	2	397	136	95	85	72087	0
15	1	1	4	1	left	8960	1		9.1	1	2	397	136	95	85	72087	1
15	1	1	5	1	right	10640	1		9.27	1	2	397	136	95	85	72087	1
15	1	1	6	0	left	3480		1	8.15	1	2	397	136	95	85	72087	0
15	1	1	7	1	right	3360	1		8.12	1	2	397	136	95	85	72087	1
15	1	1	8	0	right	3720		1	8.22	1	2	397	136	95	85	72087	0
16	1	1	1	1	right	5680	1		8.64	1	1	112	13	15	15	32377	1
16	1	1	2	0	left	23560		1	10.07	1	1	112	13	15	15	32377	0
16	1	1	3	0	right	8280		1	9.02	1	1	112	13	15	15	32377	0
16	1	1	4	1	left	17600	1		9.78	1	1	112	13	15	15	32377	1
16	1	1	5	1	right	7920	1		8.98	1	1	112	13	15	15	32377	1
16	1	1	6	0	left	2960		1	7.99	1	1	112	13	15	15	32377	0
16	1	1	7	1	right	6560	1		8.79	1	1	112	13	15	15	32377	1
16	1	1	8	0	left	160		0	5.08	1	1	112	13	15	15	32377	0
17	1	1	1	1	right	9080	1		9.11	1	1	171	25	30	30	44901	1
17	1	1	2	0	right	5280		1	8.57	1	1	171	25	30	30	44901	0
17	1	1	3	1	left	6360	1		8.76	1	1	171	25	30	30	44901	1
17	1	1	4	1	right	22680	1		10.03	1	1	171	25	30	30	44901	1
17	1	1	5	0	left	7000		1	8.85	1	1	171	25	30	30	44901	0
17	1	1	6	0	right	9400		1	9.15	1	1	171	25	30	30	44901	0
17	1	1	7	1	right	9080	1		9.11	1	1	171	25	30	30	44901	1
17	1	1	8	0	left	6880		1	8.84	1	1	171	25	30	30	44901	0
18	1	1	1	1	left	24540	1		10.11	0	1	174	51	50	65	25275	1
18	1	1	2	1	right	26720	1		10.19	0	1	174	51	50	65	25275	1
18	1	1	3	1	left	26920	1		10.2	0	1	174	51	50	65	25275	1
18	1	1	4	0	left	4040		1	8.3	0	1	174	51	50	65	25275	0
18	1	1	5	0	right	2080		1	7.64	0	1	174	51	50	65	25275	0
18	1	1	6	1	right	640	0		6.46	0	1	174	51	50	65	25275	1
18	1	1	7	0	left	29560		1	10.29	0	1	174	51	50	65	25275	0
18	1	1	8	0	right	5320		1	8.58	0	1	174	51	50	65	25275	0
19	1	1	1	1	left	7720	1		8.95	0	1	183	28	50	50	32040	1
19	1	1	2	1	right	1000	0		6.91	0	1	183	28	50	50	32040	1
19	1	1	3	0	right	6680		1	8.81	0	1	183	28	50	50	32040	0
19	1	1	4	0	left	2800		1	7.94	0	1	183	28	50	50	32040	0
19	1	1	5	1	left	7360	1		8.9	0	1	183	28	50	50	32040	1
19	1	1	6	1	right	4240	1		8.35	0	1	183	28	50	50	32040	1
19	1	1	7	0	right	2680		1	7.89	0	1	183	28	50	50	32040	0
19	1	1	8	0	left	198		0	5.29	0	1	183	28	50	50	32040	0
20	1	1	1	1	right	3390	1		8.13	1	2	195	37	45	35	42063	1
20	1	1	2	0	left	2960		1	7.99	1	2	195	37	45	35	42063	0
20	1	1	4	1	right	3520	1		8.17	1	2	195	37	45	35	42063	1
20	1	1	5	0	left	8240		1	9.02	1	2	195	37	45	35	42063	0
20	1	1	6	1	right	160	0		5.08	1	2	195	37	45	35	42063	1
20	1	1	7	0	left	600		0	6.4	1	2	195	37	45	35	42063	0
20	1	1	8	0	left	2000		1	7.6	1	2	195	37	45	35	42063	0
21	1	1	1	1	left	19160	1		9.86	1	2	277	126	75	80	65446	1
21	1	1	2	0	right	16491		1	9.71	1	2	277	126	75	80	65446	0
21	1	1	3	0	left	21200		1	9.96	1	2	277	126	75	80	65446	0
21	1	1	4	1	right	27040	1		10.21	1	2	277	126	75	80	65446	1
21	1	1	5	1	left	8200	1		9.01	1	2	277	126	75	80	65446	1
21	1	1	6	0	right	1440		0	7.27	1	2	277	126	75	80	65446	0
21	1	1	7	0	right	24800		1	10.12	1	2	277	126	75	80	65446	0
21	1	1	8	1	left	293	0		5.68	1	2	277	126	75	80	65446	1
22	1	0	1	0	right	6880		1	8.84	0	2	207	41	60	60	44308	1
22	1	0	2	0	left	10560		1	9.26	0	2	207	41	60	60	44308	1
22	1	0	3	1	left	1400	0		7.24	0	2	207	41	60	60	44308	0
22	1	0	4	0	right	3760		1	8.23	0	2	207	41	60	60	44308	1
22	1	0	6	1	left	9960	1		9.21	0	2	207	41	60	60	44308	0
22	1	0	7	1	right	2440	1		7.8	0	2	207	41	60	60	44308	0
22	1	0	8	0	right	4120		1	8.32	0	2	207	41	60	60	44308	1
23	1	0	1	0	left	28489		1	10.26	0	1	175	35	50	55	34600	1
23	1	0	2	0	left	7252		1	8.89	0	1	175	35	50	55	34600	1
23	1	0	3	1	right	5120	1		8.54	0	1	175	35	50	55	34600	0
23	1	0	4	1	right	2960	1		7.99	0	1	175	35	50	55	34600	0
23	1	0	5	0	left	2240		1	7.71	0	1	175	35	50	55	34600	1
23	1	0	6	1	right	1280	0		7.15	0	1	175	35	50	55	34600	0
23	1	0	7	0	left	12680		1	9.45	0	1	175	35	50	55	34600	1
23	1	0	8	1	right	4400	1		8.39	0	1	175	35	50	55	34600	0
25	1	0	1	0	left	31760		1	10.37	1	1	355	158	90	90	68501	1
25	1	0	2	1	left	3508	1		8.16	1	1	355	158	90	90	68501	0
25	1	0	3	1	right	1480	0		7.3	1	1	355	158	90	90	68501	0
25	1	0	4	0	right	3184		1	8.07	1	1	355	158	90	90	68501	1
25	1	0	5	1	left	3320	1		8.11	1	1	355	158	90	90	68501	0
25	1	0	6	0	left	480		0	6.17	1	1	355	158	90	90	68501	1
25	1	0	7	1	right	1320	0		7.19	1	1	355	158	90	90	68501	0
25	1	0	8	0	left	29521		1	10.29	1	1	355	158	90	90	68501	1
26	1	0	1	0	right	3800		1	8.24	0	1	999	999	999	999	43400	1
26	1	0	2	0	left	3680		1	8.21	0	1	999	999	999	999	43400	1
26	1	0	3	1	left	3640	1		8.2	0	1	999	999	999	999	43400	0
26	1	0	4	1	right	3000	1		8.01	0	1	999	999	999	999	43400	0
26	1	0	5	0	left	4160		1	8.33	0	1	999	999	999	999	43400	1
26	1	0	6	1	left	6800	1		8.82	0	1	999	999	999	999	43400	0
26	1	0	7	0	right	12640		1	9.44	0	1	999	999	999	999	43400	1
26	1	0	8	1	left	2960	1		7.99	0	1	999	999	999	999	43400	0
28	1	0	1	0	left	4440		1	8.4	1	1	999	999	999	999	62543	1
28	1	0	2	1	right	20640	1		9.93	1	1	999	999	999	999	62543	0
28	1	0	3	1	right	0	0			1	1	999	999	999	999	62543	0
28	1	0	4	0	left	80		0	4.38	1	1	999	999	999	999	62543	1
28	1	0	5	1	right	0	0			1	1	999	999	999	999	62543	0
28	1	0	6	0	left	30200		1	10.32	1	1	999	999	999	999	62543	1
28	1	0	7	0	right	3600		1	8.19	1	1	999	999	999	999	62543	1
28	1	0	8	1	right	6591	1		8.79	1	1	999	999	999	999	62543	0
29	1	0	1	0	left	21760		1	9.99	0	2	435	20	95	45	38704	1
29	1	0	2	1	right	6600	1		8.79	0	2	435	20	95	45	38704	0
29	1	0	3	0	left	7481		1	8.92	0	2	435	20	95	45	38704	1
29	1	0	4	0	left	2120		1	7.66	0	2	435	20	95	45	38704	1
29	1	0	5	1	right	6080	1		8.71	0	2	435	20	95	45	38704	0
29	1	0	6	0	right	6360		1	8.76	0	2	435	20	95	45	38704	1
29	1	0	7	1	left	4360	1		8.38	0	2	435	20	95	45	38704	0
29	1	0	8	1	left	1520	0		7.33	0	2	435	20	95	45	38704	0
30	1	0	1	0	right	8000		1	8.99	0	1	284	47	80	65	48662	1
30	1	0	2	0	left	4160		1	8.33	0	1	284	47	80	65	48662	1
30	1	0	3	1	right	3680	1		8.21	0	1	284	47	80	65	48662	0
30	1	0	4	0	left	11040		1	9.31	0	1	284	47	80	65	48662	1
30	1	0	5	1	right	23120	1		10.05	0	1	284	47	80	65	48662	0
30	1	0	6	0	left	9200		1	9.13	0	1	284	47	80	65	48662	1
30	1	0	7	1	left	3760	1		8.23	0	1	284	47	80	65	48662	0
30	1	0	8	1	right	21120	1		9.96	0	1	284	47	80	65	48662	0
31	1	0	1	0	left	5640		1	8.64	1	1	177	14	35	20	64795	1
31	1	0	2	1	right	7520	1		8.93	1	1	177	14	35	20	64795	0
31	1	0	3	1	right	12400	1		9.43	1	1	177	14	35	20	64795	0
31	1	0	4	1	left	1560	0		7.35	1	1	177	14	35	20	64795	0
31	1	0	5	0	right	1360		0	7.22	1	1	177	14	35	20	64795	1
31	1	0	6	1	right	400	0		5.99	1	1	177	14	35	20	64795	0
31	1	0	7	0	left	20880		1	9.95	1	1	177	14	35	20	64795	1
31	1	0	8	0	right	1880		0	7.54	1	1	177	14	35	20	64795	1
32	1	0	1	0	left	21440		1	9.97	1	2	402	142	95	85	52640	1
32	1	0	2	0	left	2040		1	7.62	1	2	402	142	95	85	52640	1
32	1	0	3	1	right	19200	1		9.86	1	2	402	142	95	85	52640	0
32	1	0	4	0	left	3120		1	8.05	1	2	402	142	95	85	52640	1
32	1	0	5	1	left	25156	1		10.13	1	2	402	142	95	85	52640	0
32	1	0	6	1	right	5217	1		8.56	1	2	402	142	95	85	52640	0
32	1	0	7	1	right	16880	1		9.73	1	2	402	142	95	85	52640	0
32	1	0	8	0	left	22396		1	10.02	1	2	402	142	95	85	52640	1
33	1	0	1	0	left	7069		1	8.86	1	1	473	58	99	55	55556	1
33	1	0	2	1	right	3600	1		8.19	1	1	473	58	99	55	55556	0
33	1	0	3	1	left	6000	1		8.7	1	1	473	58	99	55	55556	0
33	1	0	4	1	left	11200	1		9.32	1	1	473	58	99	55	55556	0
33	1	0	5	0	right	6560		1	8.79	1	1	473	58	99	55	55556	1
33	1	0	6	0	right	6320		1	8.75	1	1	473	58	99	55	55556	1
33	1	0	7	1	left	5200	1		8.56	1	1	473	58	99	55	55556	0
33	1	0	8	0	left	1196		0	7.09	1	1	473	58	99	55	55556	1
34	1	0	1	0	right	15240		1	9.63	1	1	293	126	80	80	24862	1
34	1	0	2	0	right	20640		1	9.93	1	1	293	126	80	80	24862	1
34	1	0	3	1	left	11995	1		9.39	1	1	293	126	80	80	24862	0
34	1	0	4	1	left	15760	1		9.67	1	1	293	126	80	80	24862	0
34	1	0	5	1	right	8120	1		9	1	1	293	126	80	80	24862	0
34	1	0	6	1	left	3168	1		8.06	1	1	293	126	80	80	24862	0
34	1	0	7	0	left	30120		1	10.31	1	1	293	126	80	80	24862	1
34	1	0	8	0	right	5653		1	8.64	1	1	293	126	80	80	24862	1
35	1	0	1	0	right	11080		1	9.31	0	2	368	46	90	65	42268	1
35	1	0	2	0	left	4840		1	8.48	0	2	368	46	90	65	42268	1
35	1	0	4	1	right	2640	1		7.88	0	2	368	46	90	65	42268	0
35	1	0	5	0	left	20844		1	9.94	0	2	368	46	90	65	42268	1
35	1	0	6	1	left	1490	0		7.31	0	2	368	46	90	65	42268	0
35	1	0	7	0	right	21840		1	9.99	0	2	368	46	90	65	42268	1
35	1	0	8	1	right	6320	1		8.75	0	2	368	46	90	65	42268	0
37	1	0	1	0	left	8366		1	9.03	1	1	135	51	20	50	55418	1
37	1	0	2	1	right	2920	1		7.98	1	1	135	51	20	50	55418	0
37	1	0	3	1	right	25640	1		10.15	1	1	135	51	20	50	55418	0
37	1	0	4	0	left	2720		1	7.91	1	1	135	51	20	50	55418	1
37	1	0	5	1	right	3720	1		8.22	1	1	135	51	20	50	55418	0
37	1	0	6	0	left	27679		1	10.23	1	1	135	51	20	50	55418	1
37	1	0	7	0	left	2160		1	7.68	1	1	135	51	20	50	55418	1
37	1	0	8	1	right	8440	1		9.04	1	1	135	51	20	50	55418	0
38	1	0	1	0	left	9346		1	9.14	1	1	272	73	75	60	39359	1
38	1	0	2	0	right	10160		1	9.23	1	1	272	73	75	60	39359	1
38	1	0	3	1	left	2520	1		7.83	1	1	272	73	75	60	39359	0
38	1	0	4	1	right	696	0		6.55	1	1	272	73	75	60	39359	0
38	1	0	5	0	left	26960		1	10.2	1	1	272	73	75	60	39359	1
38	1	0	6	1	right	1960	0		7.58	1	1	272	73	75	60	39359	0
38	1	0	7	1	left	4800	1		8.48	1	1	272	73	75	60	39359	0
38	1	0	8	0	right	2680		1	7.89	1	1	272	73	75	60	39359	1
39	1	0	1	0	left	16582		1	9.72	0	2	999	999	999	999	38480	1
39	1	0	2	1	left	29600	1		10.3	0	2	999	999	999	999	38480	0
39	1	0	3	1	right	6525	1		8.78	0	2	999	999	999	999	38480	0
39	1	0	4	1	right	14520	1		9.58	0	2	999	999	999	999	38480	0
39	1	0	5	0	left	4960		1	8.51	0	2	999	999	999	999	38480	1
39	1	0	6	1	right	5160	1		8.55	0	2	999	999	999	999	38480	0
39	1	0	7	0	left	9520		1	9.16	0	2	999	999	999	999	38480	1
39	1	0	8	0	right	5640		1	8.64	0	2	999	999	999	999	38480	1
40	1	0	1	0	right	20880		1	9.95	1	2	212	37	50	35	54094	1
40	1	0	2	1	left	4800	1		8.48	1	2	212	37	50	35	54094	0
40	1	0	3	0	right	32109		1	10.38	1	2	212	37	50	35	54094	1
40	1	0	4	0	right	1200		0	7.09	1	2	212	37	50	35	54094	1
40	1	0	5	1	left	12423	1		9.43	1	2	212	37	50	35	54094	0
40	1	0	6	0	right	24520		1	10.11	1	2	212	37	50	35	54094	1
40	1	0	7	1	right	2320	1		7.75	1	2	212	37	50	35	54094	0
40	1	0	8	1	left	1400	0		7.24	1	2	212	37	50	35	54094	0
41	1	0	1	0	left	19872		1	9.9	0	2	167	42	60	80	78426	1
41	1	0	2	0	right	4588		1	8.43	0	2	167	42	60	80	78426	1
41	1	0	3	1	right	32920	1		10.4	0	2	167	42	60	80	78426	0
41	1	0	4	0	left	20079		1	9.91	0	2	167	42	60	80	78426	1
41	1	0	5	1	right	3421	1		8.14	0	2	167	42	60	80	78426	0
41	1	0	6	1	left	10121	1		9.22	0	2	167	42	60	80	78426	0
41	1	0	7	1	left	960	0		6.87	0	2	167	42	60	80	78426	0
41	1	0	8	0	right	1600		0	7.38	0	2	167	42	60	80	78426	1
43	1	0	1	0	right	11400		1	9.34	0	2	121	26	25	45	73844	1
43	1	0	2	1	left	14640	1		9.59	0	2	121	26	25	45	73844	0
43	1	0	3	0	right	202		0	5.31	0	2	121	26	25	45	73844	1
43	1	0	4	1	left	17480	1		9.77	0	2	121	26	25	45	73844	0
43	1	0	5	1	right	6280	1		8.75	0	2	121	26	25	45	73844	0
43	1	0	6	1	right	7806	1		8.96	0	2	121	26	25	45	73844	0
43	1	0	7	0	left	3960		1	8.28	0	2	121	26	25	45	73844	1
43	1	0	8	0	right	6080		1	8.71	0	2	121	26	25	45	73844	1
44	1	0	1	0	left	10656		1	9.27	1	2	135	54	20	50	60982	1
44	1	0	2	1	left	2800	1		7.94	1	2	135	54	20	50	60982	0
44	1	0	3	1	right	8760	1		9.08	1	2	135	54	20	50	60982	0
44	1	0	4	1	right	4600	1		8.43	1	2	135	54	20	50	60982	0
44	1	0	5	0	left	160		0	5.08	1	2	135	54	20	50	60982	1
44	1	0	6	0	right	26560		1	10.19	1	2	135	54	20	50	60982	1
44	1	0	7	1	left	27200	1		10.21	1	2	135	54	20	50	60982	0
44	1	0	8	0	left	12190		1	9.41	1	2	135	54	20	50	60982	1
45	1	0	1	0	right	12920		1	9.47	1	1	101	13	15	15	59065	1
45	1	0	2	0	left	12080		1	9.4	1	1	101	13	15	15	59065	1
45	1	0	3	1	left	6706	1		8.81	1	1	101	13	15	15	59065	0
45	1	0	4	1	right	1920	0		7.56	1	1	101	13	15	15	59065	0
45	1	0	5	1	left	5320	1		8.58	1	1	101	13	15	15	59065	0
45	1	0	6	1	right	5600	1		8.63	1	1	101	13	15	15	59065	0
45	1	0	7	0	right	3960		1	8.28	1	1	101	13	15	15	59065	1
45	1	0	8	0	left	5440		1	8.6	1	1	101	13	15	15	59065	1

## Sheet: Exp1_inter-rater-reliability
baby	Trial	Number of Looks - Recoded	Recoded - LT (ms)	Number of Looks - original conding	LT -original coding
01ir	1	1	2308	1	2320
01ir	2	1	5065	1	5040
01ir	3	1	6604	1	6560
01ir	4	1	1653	1	1680
01ir	5	2	7583	2	7720
01ir	6	1	6969	1	7080
01ir	7	1	5078	1	5080
01ir	8	0	0		0
02ir	1	1	11059	1	11080
02ir	2	2	12621	1	12560
02ir	3	1	8492	1	8520
02ir	4	2	4666	2	4958
02ir	5	3	15584	2	15599
02ir	6	1	2239	1	2320
02ir	7	2	11202	1	10720
02ir	8	1	4631	1	4640
03ir	1	4	11463	3	6440
03ir	2	1	5267	1	5251
03ir	3	2	9516	2	9440
03ir	4	1	21109	1	21240
03ir	5	1	4150	1	4240
03ir	6	1	2411	1	2400
03ir	7	1	5999	1	4200
03ir	8	2	2759	2	2912
04ir	1	4	16310	4	16640
04ir	2	2	13938	1	2520
04ir	3	1	770	1	1080
04ir	4	2	38150	2	38200
04ir	5	2	19293	2	19280
04ir	6	1	3862	1	3920
04ir	7	3	20011	3	20360
04ir	8	1	2350	1	2360
05ir	1	1	7838	1	7760
05ir	2	1	2682	1	2760
05ir	3	1	6654	1	6680
05ir	4	1	18203	1	18160
05ir	5	1	8307	1	8240
05ir	6	2	14301	2	14240
05ir	7	1	8080	1	8040
05ir	8	1	7683	1	7680
06ir	1	4	8266	4	8080
06ir	2	2	4136	2	4160
06ir	3	2	3335	2	3440
06ir	4	1	6462	1	6483
06ir	5	1	8113	1	8120
06ir	6	1	5962	1	6000
06ir	7	1	3278	1	3280
06ir	8	1	3080	1	3200
07ir	1	3	5672	2	6059
07ir	2	2	4040	1	1680
07ir	3	1	3338	1	3320
07ir	4	2	4963	2	5200
07ir	5	1	1974	1	2040
07ir	6	1	1279	1	1320
07ir	7	2	11024	2	10918
07ir	8	1	1875	1	2040
08ir	1	2	21670	2	21920
08ir	2	1	9324	1	9360
08ir	3	1	2305	1	2240
08ir	4	1	6126	1	6120
08ir	5	1	3712	1	3680
08ir	6	1	3176	1	3160
08ir	7	1	1906	1	1880
08ir	8	1	1915	1	1960

## Sheet: Exp2_inter-rater-reliability
baby	Trial	Number of Looks - Recoded	Recoded - LT (ms)	Number of Looks - Original conding	Original coding - LT
01ir	1	2	7725	1	7069
01ir	2	1	3627	1	3600
01ir	3	3	6054	2	6000
01ir	4	2	11300	2	11200
01ir	5	1	6610	1	6560
01ir	6	1	6322	1	6320
01ir	7	1	5255	1	5200
01ir	8	1	1266	1	1196
02ir	1	3	25446	1	17840
02ir	2	3	27121	4	27000
02ir	3	2	3124	2	3200
02ir	4	1	839	1	840
02ir	5	2	4453	2	4360
02ir	6	2	8693	2	8600
02ir	7	3	15340	3	15435
02ir	8	2	2286	2	2400
03ir	1	1	9977	1	10041
03ir	2	1	30161	1	30160
03ir	3	1	3795	1	3840
03ir	4	2	7485	2	7640
03ir	5	1	30061	1	30160
03ir	6	1	8784	1	8800
03ir	7	1	3895	1	3880
03ir	8	1	7328	1	7360
04ir	1	1	21163	1	21440
04ir	2	1	1888	1	2040
04ir	3	1	19270	1	19200
04ir	4	1	2823	1	3120
04ir	5	2	25757	1	25156
04ir	6	1	5256	1	5217
04ir	7	1	17276	1	16880
04ir	8	3	25577	2	22396
05ir	1	1	7550	1	7720
05ir	2	1	990	1	1000
05ir	3	1	6759	1	6680
05ir	4	1	2875	1	2800
05ir	5	1	7363	1	7360
05ir	6	1	4202	1	4240
05ir	7	1	2511	1	2680
05ir	8	1	117	1	198
06ir	1	2	19742	2	19872
06ir	2	1	4485	1	4588
06ir	3	3	32978	3	32920
06ir	4	2	20080	2	20079
06ir	5	1	3419	1	3421
06ir	6	2	10369	2	10121
06ir	7	1	929	1	960
06ir	8	1	1560	1	1600
07ir	1	1	9890	1	9880
07ir	2	3	7297	2	3883
07ir	3	2	9250	2	9240
07ir	4	1	13980	1	13960
07ir	5	2	4728	1	4520
07ir	6	2	3674	2	3601
07ir	7	1	10087	1	10019
07ir	8	1	1990	1	2000
08ir	1	2	9067	2	9080
08ir	2	1	5280	1	5280
08ir	3	3	6962	2	6360
08ir	4	1	22679	1	22680
08ir	5	1	6910	1	7000
08ir	6	1	9403	1	9400
08ir	7	1	9061	1	9080
08ir	8	1	6939	1	6880
09ir	1	5	8433	4	8366
09ir	2	1	2813	1	2920
09ir	3	4	26065	3	25640
09ir	4	2	2613	2	2720
09ir	5	4	22980	1	3720
09ir	6	4	27400	4	27679
09ir	7	2	3743	1	2160
09ir	8	2	8401	2	8440
